# Supplementary material for: Causation of Acute Flaccid Paralysis by Myelitis and Myositis in Enterovirus-D68 Infected Mice Deficient in Interferon αβ/γ Receptor Deficient Mice
Source: Viruses. 2018 Jan 12;10(1):33. doi: 10.3390/v10010033 (PMC5795446; doi:10.3390/v10010033)
Supplement: Supplementary file 1 [file viruses-10-00033-s001.zip]

Archive with 15 entries (12 files):
- Supplementary/
- Supplementary/S1 tracings (1).pdf
- __MACOSX/
- __MACOSX/Supplementary/
- __MACOSX/Supplementary/._S1 tracings (1).pdf
- Supplementary/S2 #489 ipsilateral-B (1).wav
- __MACOSX/Supplementary/._S2 #489 ipsilateral-B (1).wav
- Supplementary/S3 #491 ipsilateral-D.wav
- __MACOSX/Supplementary/._S3 #491 ipsilateral-D.wav
- Supplementary/S4 #491 ipsilateral-C.wav
- __MACOSX/Supplementary/._S4 #491 ipsilateral-C.wav
- Supplementary/S5 #494 ipsilateral-D.wav
- __MACOSX/Supplementary/._S5 #494 ipsilateral-D.wav
- Supplementary/S6 figure (1).MOV
- __MACOSX/Supplementary/._S6 figure (1).MOV
